# Supplementary material for: PromA Plasmids Are Instrumental in the Dissemination of Linuron Catabolic Genes Between Different Genera
Source: Front Microbiol. 2020 Feb 18;11:149. doi: 10.3389/fmicb.2020.00149 (PMC7039861; doi:10.3389/fmicb.2020.00149)
Supplement: Supplementary file 2 [file Data_Sheet_2.xlsx]

## Sheet: codon_usage_combined_new.out
Supplementary table S3: Codon usage frequencies of PromA plasmids, associated catabolic clusters, backbone genes as well as PromA γ hosts (raw data for the PCA plot in Figre 3), generated with CompareM.
Genome_ID	AAA	AAC	AAG	AAT	ACA	ACC	ACG	ACT	AGA	AGC	AGG	AGT	ATA	ATC	ATG	ATT	CAA	CAC	CAG	CAT	CCA	CCC	CCG	CCT	CGA	CGC	CGG	CGT	CTA	CTC	CTG	CTT	GAA	GAC	GAG	GAT	GCA	GCC	GCG	GCT	GGA	GGC	GGG	GGT	GTA	GTC	GTG	GTT	TAA
pMOL98	1.44002	2.53569	4.11971	0.757576	0.388179	2.16629	2.27273	0.544703	0.125219	1.75307	0.26296	0.281743	0.19409	3.06787	2.55447	1.21463	1.59654	1.03306	2.64212	0.638618	0.701227	1.26471	2.34786	0.694966	0.400701	3.79414	1.40245	0.607313	0.300526	1.38367	4.23867	1.13323	3.79414	3.67518	2.63586	1.96594	1.54019	5.96669	3.52492	1.23967	0.39444	4.9712	0.895317	0.98297	0.388179	2.33534	2.7423	1.4275	0
pSFA231	1.4828	2.91476	4.84664	0.711744	0.313506	2.19454	2.31317	0.499915	0.076258	1.77089	0.245721	0.228775	0.118624	2.94018	2.62667	1.16082	1.73699	1.05067	2.67751	0.482969	0.508388	1.29639	2.55042	0.703271	0.27114	3.82139	1.27097	0.601593	0.194882	1.02525	3.70276	1.12693	4.101	4.08405	2.71141	1.59295	1.43196	6.63447	3.71123	1.0083	0.245721	5.4567	0.720217	0.88968	0.347399	2.1776	2.85545	1.44043	0
pXI1	1.52205	2.8042	4.7233	0.744478	0.355695	2.15899	2.34924	0.454959	0.090992	1.73712	0.223344	0.239888	0.148896	2.92001	2.62222	1.13326	1.60476	0.95955	2.75457	0.521135	0.570767	1.29043	2.58913	0.645215	0.388783	3.92092	1.25734	0.661759	0.181984	1.10017	3.53214	1.14981	4.06154	4.11945	2.60568	1.52205	1.59649	6.68376	3.68103	1.05881	0.281247	5.43469	0.678303	0.901646	0.339151	2.20035	2.87865	1.29043	0
pSN1104-11	0.848485	2.79654	5.0303	0.406926	0.199134	2.07792	2.69264	0.277056	0.051948	1.76623	0.268398	0.181818	0.069264	3.22078	2.58009	0.831169	1.20346	1.26407	3.2987	0.450216	0.242424	1.25541	3.10823	0.415584	0.380952	4.55411	1.1948	0.554113	0.207792	1.50649	4.5368	0.718615	2.61472	4.50216	4.09524	1.53247	1.05628	6.58875	4.40693	0.943723	0.320346	5.57576	0.701299	0.510823	0.294372	2.40693	3.43723	0.805195	0
pSN0729-70	2.81378	2.56524	3.05343	1.07403	1.06515	1.97053	1.37582	0.87875	0.390556	1.69537	0.550328	0.390556	0.559205	2.05929	2.70726	2.17469	1.98828	1.02077	2.84928	0.674596	0.994142	0.940884	1.78413	0.967513	0.683472	2.57412	1.56222	0.958637	0.497071	0.5237	3.38186	1.77525	4.75768	3.515	2.4676	2.55636	2.51198	4.28724	2.58299	1.77525	0.745606	3.65702	1.18942	1.56222	0.976389	1.27818	2.05042	2.23682	0
pPBS-H4-2	0.839625	2.06521	3.59549	0.595863	0.352101	2.24803	2.06859	0.416427	0.203135	1.81806	0.467211	0.355486	0.108339	3.18922	2.43424	0.975048	1.06984	1.46257	3.10458	0.677117	0.673731	1.41856	2.59674	0.534922	0.538308	4.41142	1.79436	0.775299	0.274232	1.75712	4.61117	1.10031	2.33944	3.74784	3.98145	1.80113	1.45919	5.81305	4.26584	1.28991	0.646647	4.30646	1.05292	0.931036	0.396113	2.47825	3.27725	0.829468	0
pPBL-H6-2	0.886881	2.58534	4.76071	0.435074	0.251004	2.20884	2.57698	0.292838	0.066934	1.74029	0.301205	0.242637	0.066934	3.19612	2.56024	0.878514	1.28012	1.28849	3.31325	0.476908	0.368139	1.24665	2.99532	0.41834	0.39324	4.66868	1.28849	0.610776	0.20917	1.44746	4.61011	0.819946	2.67738	4.26707	3.92403	1.61479	1.15462	6.58467	4.44277	0.995649	0.384873	5.25435	0.736278	0.577309	0.301205	2.40964	3.41365	0.83668	0
pEN1	0.815728	2.31221	3.96714	0.528169	0.28169	2.22418	2.31221	0.316901	0.123239	1.80164	0.393192	0.264085	0.117371	3.29812	2.52934	0.880282	1.1561	1.28521	3.07512	0.622066	0.534038	1.46714	2.86385	0.492958	0.469484	4.5716	1.53169	0.751174	0.228873	1.6784	4.52465	0.827465	2.53521	3.92019	3.76174	1.84859	1.26174	6.27934	4.26056	1.06808	0.56338	4.98239	0.933099	0.833333	0.357981	2.54108	3.30986	0.774648	0
pSN0729-62	2.74423	2.53996	3.0817	1.17229	1.11012	1.92718	1.39432	0.888099	0.390764	1.64298	0.506217	0.408526	0.497336	2.03375	2.73535	2.18472	1.98934	1.0746	2.82416	0.657194	0.976909	0.941385	1.79396	0.968028	0.763766	2.62877	1.50089	0.976909	0.488455	0.523979	3.34814	1.76732	4.74245	3.50799	2.40675	2.53996	2.42451	4.18295	2.54885	1.84725	0.737123	3.70337	1.25222	1.51865	0.968028	1.25222	2.04263	2.38899	0
pSB102	1.78372	2.51088	3.54257	0.758235	0.590429	2.6849	2.03232	0.565569	0.142946	1.62213	0.261032	0.397763	0.223741	2.84027	2.56681	1.17464	1.83344	1.16221	2.51088	0.609074	0.76445	1.18707	2.36793	0.584214	0.528278	3.28776	1.54754	1.01927	0.466128	1.60348	3.85954	1.156	3.4307	3.8409	2.90864	1.92045	1.57241	4.84152	4.09571	1.54133	0.466128	4.43132	1.11871	1.14357	0.540709	2.66004	2.55438	1.30516	0
pSN1104-34	0.846433	2.78977	5.02677	0.405942	0.198653	2.08153	2.68613	0.276386	0.051822	1.7706	0.276386	0.181378	0.069097	3.23026	2.57385	0.829159	1.20055	1.26965	3.308	0.449128	0.250475	1.25238	3.10071	0.414579	0.380031	4.55174	1.19192	0.552772	0.20729	1.50285	4.52583	0.716877	2.60839	4.52583	4.08533	1.52876	1.05372	6.60736	4.41354	0.941441	0.328209	5.57955	0.699603	0.509587	0.29366	2.40111	3.45483	0.803248	0
pBPS33-2	0.884841	2.08198	3.2661	0.62134	0.344828	2.5309	1.85426	0.393624	0.172414	1.85752	0.370852	0.335068	0.110605	3.24984	2.5309	1.00846	1.07677	1.53871	3.12947	0.670137	0.670137	1.59401	2.5797	0.543266	0.413142	4.32986	1.57775	0.764476	0.234223	1.59401	4.96747	0.923878	2.24789	3.7866	3.66623	1.80221	1.46714	6.24593	4.17371	1.21666	0.624593	4.66819	0.962915	0.982433	0.422902	2.365	3.60442	0.783995	0
pTer331	1.52231	2.86089	4.76815	0.726159	0.279965	2.3622	2.35346	0.446194	0.017498	1.83727	0.227472	0.209974	0.113736	2.90464	2.67717	1.10236	1.67979	0.988626	2.81715	0.472441	0.507437	1.26859	2.56343	0.682415	0.384952	3.85827	1.34733	0.699913	0.23622	1.06737	3.34208	1.15486	4.12073	4.05074	2.8434	1.64479	1.61855	6.3692	3.74453	1.12861	0.288714	5.30184	0.752406	0.979878	0.32371	2.27472	2.81715	1.33858	0
pMRAD02	0.86056	2.52334	3.74854	0.926196	0.517795	2.38477	2.4577	0.517795	0.116686	2.05659	0.393816	0.488623	0.131272	3.31097	2.43582	0.75846	1.0283	1.09393	2.98279	0.554259	0.466744	1.18145	3.04113	0.459452	0.576138	3.92357	1.77217	0.904317	0.393816	1.63361	3.69749	0.940782	2.05659	4.11319	3.78501	2.12952	1.62631	4.64557	5.13419	1.34189	0.590723	4.76954	0.955368	1.16686	0.437573	2.59627	3.00467	0.751167	0
pPBL-H3-2	0.839858	2.0779	3.55685	0.598943	0.361373	2.23516	2.0712	0.41491	0.200763	1.81021	0.481831	0.344643	0.120458	3.15867	2.39242	0.963662	1.09081	1.45553	3.10513	0.706016	0.682594	1.42876	2.58315	0.555444	0.55879	4.37663	1.79683	0.776283	0.294452	1.77341	4.59747	1.09416	2.3255	3.73419	3.96507	1.79348	1.46222	5.77193	4.29633	1.29827	0.655825	4.32309	1.06404	0.950278	0.388142	2.47608	3.30255	0.849896	0
pIPO2T	1.69924	2.61064	4.30988	1.01954	0.532942	2.18583	2.16266	0.602456	0.139028	1.70696	0.28578	0.339847	0.123581	2.89642	2.66471	1.2667	1.74558	1.06588	2.69561	0.563837	0.656523	1.21264	2.2708	0.687418	0.417085	3.35985	1.35939	0.787827	0.347571	1.08906	3.3753	1.22036	3.84645	3.80783	2.78057	1.9155	1.65289	5.87009	3.64563	1.19719	0.478875	4.95868	0.764656	1.20491	0.432533	2.27852	2.7265	1.2976	0
All PromA gamma genes outside IS1071	0.749846	2.87646	4.9539	0.43024	0.172096	1.84388	2.9748	0.307314	0.024585	1.80701	0.295022	0.221266	0.061463	3.47879	2.42164	0.921942	1.30301	1.20467	3.1346	0.43024	0.245851	1.21696	3.28211	0.417947	0.270436	4.44991	1.21696	0.43024	0.208974	1.59803	4.76951	0.602336	2.51998	4.53596	3.73694	1.6472	0.897357	6.37984	4.37615	0.860479	0.221266	5.90043	0.712969	0.553165	0.233559	2.49539	3.61401	0.737554	0
PromA gamma backbone genes	0.690284	2.76114	4.94921	0.429799	0.169315	1.78432	3.08674	0.299557	0.026048	1.78432	0.312581	0.221412	0.065121	3.51654	2.44855	0.911696	1.31545	1.19823	3.11279	0.429799	0.260485	1.2373	3.34723	0.429799	0.273509	4.33707	1.26335	0.403751	0.221412	1.65408	4.81896	0.58609	2.55275	4.59755	3.62073	1.69315	0.911696	6.19953	4.45428	0.885647	0.234436	5.82183	0.755405	0.520969	0.221412	2.50065	3.65981	0.716332	0
IS1071-rep genes	0.492505	2.24839	3.59743	0.492505	0.406852	2.03426	2.4197	0.342612	0.214133	1.90578	0.513919	0.321199	0.085653	3.16917	2.31263	0.535332	0.792291	1.54176	3.59743	0.728051	0.471092	1.52034	2.69807	0.428266	0.856531	4.38972	2.35546	0.792291	0.214133	2.11991	5.11777	0.963597	1.99144	4.00428	4.90364	1.17773	1.37045	5.24625	4.71092	1.15632	0.513919	4.28266	1.47752	0.728051	0.12848	2.05567	3.0621	0.728051	0
all catabolic genes + IS1071	1.09489	0.364964	0.729927	1.09489	0	0	0	0.729927	0.729927	0	1.45985	0	0.729927	2.91971	0.364964	0.364964	1.09489	1.82482	7.29927	4.37956	2.18978	2.18978	0.364964	0.364964	2.18978	3.64963	2.91971	1.45985	0.364964	4.74453	2.91971	1.45985	2.91971	2.55475	1.09489	2.91971	0.364964	4.0146	3.64963	2.55475	0.364964	6.56934	3.28467	2.91971	1.82482	3.28467	1.09489	1.09489	0.364964
chrPBS-H4	0.416792	0.834005	1.195	0.401629	0.799292	1.57945	1.78871	0.610328	0.847396	2.27195	1.67072	0.6191	0.179025	1.46542	1.36427	0.406808	1.0783	1.75764	2.20378	1.37794	2.0144	1.6382	3.40699	1.68975	2.94088	4.91389	3.40824	1.81475	0.320398	1.5913	2.19594	1.26549	1.34836	1.65457	1.52967	1.51735	2.588	4.07008	4.855	2.30531	1.31099	4.02837	1.65107	1.63045	0.4788	1.69209	1.71266	0.872404	0.079505
chrPBL-H3	0.644675	1.08427	1.14869	0.398404	1.00414	2.03718	1.6993	0.620287	0.847839	2.2055	1.57832	0.63716	0.142639	1.31695	1.38198	0.394784	1.25471	2.40061	2.43237	1.3923	2.56217	1.79972	2.95586	1.5902	2.25756	4.31796	2.96002	1.74527	0.254673	1.37754	2.42841	1.17451	1.29058	1.48111	1.34031	1.34557	2.47883	4.00577	4.24917	2.1986	1.10723	4.00768	1.78483	2.05788	0.446702	1.52421	2.27108	1.12342	0.084572
chrBPS33	0.604953	1.11577	1.24239	0.454426	0.948358	1.8813	1.81287	0.600732	0.84592	2.01053	1.52002	0.598456	0.186191	1.38509	1.41777	0.445415	1.28408	2.19535	2.20038	1.44679	2.38533	1.77602	3.0342	1.5829	2.44869	4.63612	2.9919	1.84037	0.297165	1.38443	2.20597	1.26198	1.40312	1.55402	1.37836	1.37902	2.51495	3.9487	4.65306	2.06887	1.19189	3.91157	1.76999	1.87115	0.481885	1.54259	2.15774	1.11738	0.09191
[truncated: 15 more columns]
